# Supplementary material for: An experimental assessment of algal calcification as a potential source of atmospheric CO2
Source: PLoS One. 2020 Apr 29;15(4):e0231971. doi: 10.1371/journal.pone.0231971 (PMC7190104; doi:10.1371/journal.pone.0231971)
Supplement: S1 Data — (XLSX) [file pone.0231971.s001.xlsx]

## Sheet: Fig 1 a+b+c
Ulva	Ulva	Ulva	Corallina	Corallina	Corallina			Ulva	Ulva	Ulva	Corallina	Corallina	Corallina			Ulva	Ulva	Ulva	Corallina	Corallina	Corallina			to Calc./h/l/gCA	to Phot /h/l/gCA	C lost/h/l/g (CA)
pH at start of incubation part 1	pH after incubation part1	pH after equilibration (part2)	pH at start of incubation part 1	pH after incubation part1	pH after equilibration (part2)			TA at start (as % of blank)	TA after incubation (as % of blank)	TA after equilibration (as % of blank)	TA at start (as % of blank)	TA after incubation (as % of blank)	TA after equilibration (as % of blank)			TC at start (as % of blank)	TC after incubation (as % of blank)	TC after equilibration (as % of blank)	TC at start (as % of blank)	TC after incubation (as % of blank)	TC after equilibration (as % of blank)
8.115	8.814	8.141	8.041	8.632	8.029			102.386	97.9862	115.793	98.1908	68.2806	86.8437			102.499	71.9317	116.572	99.1523	51.61	87.9291			-5.97631	-10.5614	-4.33389
8.091	8.708	8.15	8.045	8.596	8.041			101.809	99.1527	98.9614	97.9018	83.2529	84.44			102.794	78.3481	98.7205	98.832	66.2149	85.12			-3.24882	-8.63955	-1.14599
8.093	8.744	8.12	8.055	8.491	8.036			97.7511	98.5026	103.827	97.2375	78.9881	84.0113			98.4423	75.2248	104.203	97.9894	65.9642	85.2842			-4.03138	-7.81364	-5.38027
8.12633	8.826	8.137	8.129	8.484	8.033			97.4235	102.49	95.997	103.411	72.7915	78.4526			97.4277	78.6411	96.3666	104.142	62.2933	80.3175			-10.8876	-15.7012	-14.9964
8.122	8.81667	8.144	8.122	8.605	8.042			93.5132	96.809	98.9945	104.194	71.6851	78.6223			93.45	73.341	99.1991	105.249	57.9774	80.5023			-9.85809	-15.9237	-4.03914
8.115	8.8155	8.151	8.075	8.55	8.047			95.0145	98.8825	99.8222	103.985	73.4145	78.1386			95.1209	74.6161	100.042	106.062	60.2264	79.746			-6.17744	-10.1085	-8.96087
8.06	8.931	8.087	8.135	8.607	8.063			99.4157	100.029	96.4207	99.8603	70.3845	84.5645			100.007	69.1269	96.4814	100.648	55.1852	86.0804			-4.68773	-7.84331	-4.20971
8.068	8.881	8.077	8.124	8.603	8.032			98.5053	105.433	103.794	102.229	70.3028	84.9628			99.1563	74.9818	104.239	103.518	54.9195	86.979			-4.81095	-8.09015	-0.719705
8.061	8.558	8.124	8.128	8.577	8.046			95.6524	100.134	101.091	100.054	77.5854	84.0421			96.2216	82.7785	99.5872	101.103	63.4599	85.9106			-2.95684	-5.55827	-3.55117
8.121	8.812	8.144	8.132	8.594	8.035			129.018	124.309	105.291	100.152	74.4859	87.1592			131.117	97.7971	105.079	100.862	60.9362	88.7922			-11.7964	-20.2506	-9.52761
8.112	8.761	8.132	8.135	8.483	8.064			124.399	108.474	103.667	100.702	67.0448	82.0031			126.476	84.8654	103.308	101.475	56.6091	82.7712			-14.1331	-18.8854	-4.24536
8.125	8.769	8.136	8.136	8.453	8.021			134.197	104.455	103.303	98.814	71.3701	83.8271			136.438	80.5985	103.119	99.3733	61.7522	85.4469			-11.1066	-15.2211	-10.3804
8.106	8.528	8.134	8.126	8.576	7.965			99.9036	101.02	100.453	97.8226	71.6016	77.7879			100.738	88.1037	100.539	98.2634	57.8682	79.7182			-4.11867	-6.6493	-5.09696
8.113	8.785	8.14	8.137	8.622	8.007			97.2552	105.408	97.0182	99.36	72.2449	78.6845			97.6003	81.2539	96.6264	99.6234	56.9105	79.5755			-4.96825	-8.62405	-1.13127
8.12	8.569	8.131	8.137	8.565	7.964			96.8702	105.424	100.452	99.2018	65.6007	77.2925			97.1082	89.6539	100.535	99.3801	52.81	79.2656			-8.14433	-11.5444	-8.50626
8.083	8.956	8.091	8.062	8.374	8.021			98.0586	93.0049	104.548	96.3522	71.9415	75.0559			99.2538	63.0308	104.267	97.4648	62.2153	75.3808			-3.32592	-4.73157	-5.43177
8.096	8.763	8.095	8.066	8.472	8.034			97.9612	95.2512	101.183	97.1852	61.648	75.782			98.2748	70.656	100.535	98.3804	50.5439	76.0662			-4.47933	-5.91225	-0.693738
8.096	8.968	8.112	8.075	8.343	8.047			99.5499	94.238	108.183	99.1681	75.0836	78.8539			99.9933	62.6384	107.434	100.096	66.1569	78.7037			-3.03094	-4.37531	-4.82187
Ulva lactuca	8.1013	8.77806	8.12478					Ulva lactuca	103.26	101.722	102.156					Ulva lactuca	104.007	77.6438	102.047				Corallina	6.54104	10.3574	5.39846
Corallina officinalis	8.10333	8.53483	8.02928					Corallina officinalis	99.7679	72.0948	81.1402					Corallina officinalis	100.645	59.0918	82.4216				SE	0.806382	1.11551	0.871739
SD	0.0210926	0.122642	0.0222774					SD	11.9025	6.86284	4.58063					SD	12.541	8.80307	4.68463
SD	0.0357849	0.0830584	0.0265598					SD	2.28602	4.8162	3.77282					SD	2.47224	4.79336	3.98903
n=	18							n=	18							n=	18
